# Supplementary material for: Effects of hyperbaric oxygen therapy on EEG and sEMG signals after low-load exercise
Source: PeerJ. 2026 Jul 24;14:e21554. doi: 10.7717/peerj.21554 (PMC13404134; doi:10.7717/peerj.21554)
Supplement: Supplemental Information 1 [file peerj-14-21554-s001.xlsx]

## Sheet: Sheet1
Group	Number	Sex	Age	Training Duration	Height/cm	Weight/kg	Skeletal Muscle	Blood Pressure		Dimension/cm		80%AOP Value		1RM/kg	HR (bpm)			LA (mmol/L)			SpO2 (%)			RPE (points)			EEG Signal
																											α-wave												β -wave
								SBP	DBP	Left Lower Limb	Right Lower Limb	Left Lower Limb	Right Lower Limb	Lower Limb	Time1	Time2	Time3	Time1	Time2	Time3	Time1	Time2	Time3	Time1	Time2	Time3	Central area			Parietal lobe			Temporal lobe			Occipital lobe			Central area			Parietal lobe			Temporal lobe			Occipital lobe
																											Time1	Time2	Time3	Time1	Time2	Time3	Time1	Time2	Time3	Time1	Time2	Time3	Time1	Time2	Time3	Time1	Time2	Time3	Time1	Time2	Time3	Time1	Time2
Experimental Group	1	Male	19	5	176.4	71.2	38.5	129	73	52.4	53.2	207.98	211.75	105	72	165	72	1.7	9.7	5	98	94	98	7	17	12	3.85	3.28	3.48	4.73	3.48	4.23	2.87	2.28	2.57	5.23	3.75	4.71	0.58	1.04	0.73	0.88	1.34	0.94	0.96	1.21	1.04	0.75	1.2
	2	Male	19	7	181.4	68.3	35.3	119	72	48.8	49.7	183.13	187.37	100	67	162	77	1.9	8.9	5.4	99	96	99	6	18	11	3.99	3.36	3.8	4.95	3.75	4.45	3.13	2.47	2.2	4.84	3.86	5.02	0.57	0.87	0.68	1.05	1.57	1	1.03	1.4	1.17	0.81	1.04
	3	Male	20	7	174	77.5	40	145	83	62.1	63.2	271.26	276.44	130	83	174	60	1.8	10.5	3.9	97	93	98	8	16	10	4.11	3.15	3.33	4.19	3.26	3.86	2.53	1.98	3.02	5.75	3.56	4.27	0.6	1.22	0.77	0.72	1.16	0.89	0.88	0.99	0.92	0.71	1.35
	4	Male	20	5	177.7	70.6	38.5	125	76	51.4	52.3	202.11	206.35	105	70	170	80	1.6	11.1	4.7	98	95	99	7	19	12	3.61	3.42	3.66	4.88	3.87	4.34	2.99	2.66	2.71	4.32	3.98	4.84	0.59	0.73	0.81	1.12	1.49	0.97	0.99	1.26	1.22	0.85	1.13
	5	Male	21	6	183.9	80.9	41.2	151	87	67.1	68.8	301.56	309.57	140	89	157	92	1.7	8	5.9	99	93	97	9	18	13	3.94	3.22	4	3.98	3.34	4.1	3.35	2.11	2.12	5.39	3.68	4.02	0.56	0.68	0.63	0.95	1.28	0.92	0.92	1.08	1	0.77	1.38
	6	Male	21	6	170.5	65.5	37.5	113	68	44.6	44.9	156.6	158.01	85	62	166	69	1.6	9.4	4.3	98	96	99	7	20	11	4.07	3.3	3.56	4.68	3.57	4.78	2.67	2.38	2.86	6.01	3.79	5.38	0.58	1.17	0.71	0.69	1.37	1.03	1.07	1.34	0.89	0.69	0.95
	7	Male	22	7	179.3	73.8	41.8	135	79	57.9	58.4	241.81	244.17	115	78	165	74	1.7	10.8	5.2	99	94	99	6	16	12	3.75	3.47	3.76	4.97	3.91	4.02	3.2	2.59	2.44	4.96	4.02	4.51	0.61	1.36	0.83	1.08	1.61	0.95	0.95	0.9	1.14	0.74	1.26
	8	Male	22	7	175.1	69.2	33.7	117	70	46.9	47.5	171.54	174.36	90	65	159	67	1.9	8.6	5.1	97	95	97	8	17	10	4.17	3.26	3.28	4.56	3.18	4.39	2.9	2.05	3.19	5.18	3.48	5.63	0.57	0.96	0.65	0.84	1.2	0.86	0.96	1.4	1.06	0.83	1.1
	9	Male	22	7	178.5	75.9	44.9	141	81	59.8	60.6	256.32	260.09	120	80	163	74	1.6	10	4.1	99	96	99	7	18	12	3.52	3.38	3.95	4.89	3.66	3.77	2.37	2.8	2.03	5.88	3.82	4.91	0.59	1.08	0.75	0.98	1.08	0.94	1.01	1.16	1.03	0.76	1.29
	10	Male	22	5	185	72.4	39.7	129	77	52.8	53.5	212.22	215.52	110	74	176	71	1.7	9.2	5.7	98	93	97	7	19	11	3.96	3.18	3.43	4.65	3.43	4.61	3.06	2.23	2.65	4.58	3.72	4.15	0.58	1.41	0.7	1.15	1.45	1.01	0.87	1.03	1.24	0.72	0.98
	11	Male	22	6	171.8	63.8	39.2	110	66	42.1	42.1	141.45	141.45	100	59	167	86	1.9	11.7	4.5	99	94	99	8	16	10	4.14	3.44	3.85	4.92	3.79	4.28	2.74	2.32	2.36	5.28	3.6	4.78	0.6	0.82	0.69	0.88	1.34	0.9	0.94	1.38	1.04	0.87	1.23
	12	Male	23	6	176.8	70.1	38.1	124	74	52	52.9	203.04	207.28	105	71	161	57	1.7	8.3	5.6	98	95	98	7	18	12	3.81	3.32	3.52	4.55	3.3	3.94	3.42	1.91	2.94	5.62	3.94	5.26	0.56	1.27	0.74	0.67	1.53	0.99	1.05	1.4	0.87	0.73	1.41
	13	Male	23	7	173.2	79.2	49.1	148	85	64.6	66	286.41	293.01	115	76	164	73	1.9	9.6	3.7	99	96	99	9	17	14	3.89	3.2	3.38	4.99	3.95	4.87	2.45	2.42	2.51	4.71	3.52	4.39	0.58	1	0.78	1.02	1.12	0.87	0.98	0.94	1.11	0.79	1.16
	14	Male	23	5	170.1	71.8	38.9	131	75	53.5	54.2	215.8	219.1	105	73	172	75	1.6	9.8	4.8	98	95	98	7	20	11	4.03	3.49	4.05	4.12	3.38	4.31	2.93	2.73	3.1	6.14	4.06	4.81	0.57	0.92	0.66	0.75	1.24	0.93	0.9	1.3	1.02	0.67	1.01
	15	Male	24	6	175.9	67.1	36.6	122	73	50.3	51.3	192.97	197.69	100	69	155	64	1.7	10.2	5.8	99	94	99	6	19	12	3.68	3.24	3.6	4.4	5.81	4.17	3.27	2.17	2.28	5.07	3.77	5.14	0.59	1.31	0.8	0.92	1.65	1.02	0.97	1.12	0.95	0.75	1.32
	16	Male	24	6	177.2	74.7	43.3	138	78	56.1	56.6	234.93	237.28	115	76	169	72	1.9	9.9	5	99	93	97	7	16	10	4.16	3.4	3.9	4.81	3.71	4.53	2.6	2.35	2.61	4.45	3.64	4.62	0.61	0.78	0.72	0.81	1.41	0.94	0.96	1.21	1.19	0.78	1.18
	17	Male	24	5	182.6	73.7	40.6	133	76	54.6	55.2	223.03	225.86	110	75	165	79	1.8	11.4	5.9	99	96	99	8	18	12	3.92	3.34	3.72	4.95	3.22	4.69	2.81	2.53	2.78	5.5	3.9	5.5	0.58	1.12	0.76	0.78	1.31	0.96	1.06	1.4	1.08	0.72	1.07
Control Group	a1	Male	19	6	174.8	69.1	36.7	127	75	53.5	46.7	212.88	180.82	105	78	169	79	1.9	9.3	5.6	98	93	99	9	18	13	3.78	3.22	3.36	4.53	3.55	3.77	2.94	2.35	2.09	4.93	3.76	4.35	0.58	1.07	0.88	0.85	1.33	1.01	0.96	1.18	1.06	0.73	1.21
	a2	Male	19	6	172.1	77.2	33.9	120	69	50.6	48.6	190.58	181.15	95	69	161	70	1.7	8.6	5.1	99	95	98	7	16	12	3.93	3.18	3.17	4.13	3.37	4.11	3.11	2.6	2.18	5.33	3.96	4.47	0.62	0.93	0.76	0.93	1.5	1.12	1.05	1.27	1.15	0.81	1.16
	a3	Male	20	7	179.1	85.4	42.8	141	88	60.3	50.2	262.79	215.17	124	74	176	78	1.6	10.1	6.5	98	93	98	6	19	14	4.05	3.31	3.55	4.97	3.83	3.42	2.73	2.07	2.26	4.32	3.59	4.01	0.56	1.16	0.95	0.72	1.06	0.9	0.91	1.01	0.9	0.7	1.32
	a4	Male	20	7	170.5	72.4	35.5	125	74	52.3	51.6	205.18	201.88	100	66	166	73	1.8	9.8	5.9	99	96	99	8	17	13	3.45	3.26	3.05	3.95	3.19	3.97	3.02	2.47	2.34	5.71	4.1	4.66	0.65	1.24	1.06	1.05	1.45	1.16	1.1	1.37	1.22	0.86	1.08
	a5	Male	20	7	176.8	65.8	35.6	147	94	64.1	52.7	288.6	234.86	135	81	156	76	1.8	8	4.8	97	94	98	7	18	15	3.87	3.15	3.43	4.81	3.66	4.32	2.85	1.91	2.41	4.7	3.68	4.21	0.55	0.85	0.65	0.69	1.21	0.97	0.89	1.09	1.01	0.67	1.26
	a6	Male	20	5	181.9	73.4	31.6	115	64	47.7	53.5	170.32	197.67	85	67	172	67	1.7	9.5	6.3	99	95	99	6	16	12	3.59	3.29	3.29	4.31	3.49	3.56	3.23	2.76	2.47	5.07	3.87	4.39	0.6	1.03	0.89	0.87	1.65	1.05	0.97	1.21	0.87	0.75	1.34
	a7	Male	21	7	173.4	80.8	39.6	135	82	57.4	54.2	241.22	226.13	115	76	179	80	1.7	11	5.3	98	96	99	8	19	13	4.13	3.33	3.63	4.94	4.01	3.87	2.69	2.27	2.52	5.58	4.15	4.73	0.63	1.32	1.14	0.89	1.36	1.18	1.02	1.34	1.28	0.77	1.1
	a8	Male	21	7	175.5	61.2	32.8	118	67	49.3	54.8	181.82	207.75	110	70	157	71	1.9	8.4	5.7	99	96	95	7	20	14	3.66	3.2	3.21	4.65	3.71	4.25	2.98	2.39	2.56	4.18	3.49	3.92	0.57	0.96	0.69	0.81	1.11	0.88	0.96	0.97	1.07	0.72	1.22
	a9	Male	21	5	169.2	75.7	41.6	138	85	58.7	55.5	251.3	236.21	120	68	168	81	1.6	9.1	6.7	97	93	98	7	17	11	3.38	3.24	3.39	4.22	3.25	3.35	3.31	2.84	2.58	5.99	4.2	4.82	0.66	1.09	0.98	0.78	1.7	1.03	0.93	1.15	0.97	0.79	1.3
	a10	Male	21	6	177.5	67.6	38	129	77	54.7	56.2	221.17	228.25	105	71	169	74	1.7	10.7	5.4	99	95	98	8	16	13	3.97	3.35	3.47	4.99	3.89	4.04	2.81	2.14	2.6	4.58	3.72	4.15	0.59	1.28	0.83	1.08	1.26	0.92	1.12	1.4	1.12	0.68	1.06
	a11	Male	21	6	179.9	87.7	40.2	112	61	45.8	57	157.42	210.22	80	79	174	66	1.7	8.8	5	97	93	99	7	18	12	4.01	3.21	3.09	4.04	3.43	3.63	3.15	2.53	2.64	5.21	3.63	4.32	0.58	0.89	0.73	0.85	1.33	1.01	0.94	1.31	1.06	0.88	1.14
	a12	Male	22	6	171.3	70.3	36.1	124	73	52.9	58.2	206.69	231.68	105	66	159	79	1.9	9.2	6.1	98	96	99	6	19	15	3.84	3.16	3.59	4.89	3.6	4.18	2.77	2.32	2.69	4.82	4.01	4.53	0.61	1.13	1.02	0.67	1.01	0.86	0.88	1.18	1.03	0.65	1.28
	a13	Male	22	7	174	74.5	44.2	144	91	62.2	59.6	275.7	263.44	110	69	164	80	1.6	11.3	4.7	99	94	99	8	16	13	3.52	3.27	3.33	4.92	4.07	3.49	2.65	1.99	2.75	5.11	3.54	4.08	0.57	1	0.9	0.9	1.55	1.1	0.95	1.05	1.19	0.74	1.18
	a14	Male	22	7	180.6	63.5	37.3	128	76	54.1	61	217.03	249.56	105	67	178	68	1.7	8.2	5.5	98	95	98	7	18	14	4.16	3.36	3.13	4.42	3.31	4.39	3.07	2.68	2.82	5.85	4.05	4.42	0.62	1.05	0.8	0.75	1.16	0.95	1	0.94	0.94	0.83	1.36
	a15	Male	22	7	172.9	79.8	34.8	122	71	51.6	62.6	197.93	249.79	100	80	170	80	1.7	9.6	6.9	99	96	98	9	19	13	3.72	3.23	3.67	4.73	3.77	3.7	2.89	2.21	2.9	4.45	3.81	4.27	0.56	1.11	0.92	0.83	1.4	1.07	0.98	1.24	1.09	0.66	1.12
	a16	Male	23	5	176.2	83.1	40.5	133	78	56.1	64.5	231.28	270.88	110	72	169	75	1.9	9.4	5.2	97	93	99	7	17	12	3.9	3.25	3.25	4.96	3.63	3.91	3.19	2.37	2.98	5.03	3.84	4.37	0.63	1.08	0.86	1.02	1.3	0.99	0.96	1.12	1.05	0.71	1.24
	a17	Male	23	6	178.3	71.4	38.7	131	80	55.4	66.4	227.69	279.55	110	68	179	83	1.6	10.4	5.8	99	94	99	6	16	13	4.09	3.28	3.51	4.98	3.95	3.83	3.27	2.42	3.07	5.45	3.92	4.59	0.64	1.2	1.1	0.96	1.6	1.14	1.08	1.39	1.25	0.73	1.2
[truncated: 37 more columns]
